# Supplementary material for: New Insights into Microbial Degradation of Cyanobacterial Organic Matter Using a Fractionation Procedure
Source: Int J Environ Res Public Health. 2022 Jun 7;19(12):6981. doi: 10.3390/ijerph19126981 (PMC9222324; doi:10.3390/ijerph19126981)
Supplement: Supplementary file 1 [file ijerph-19-06981-s001.zip]

Archive with 1 entries (1 files):
- ijerph-1738594-supplementary.pdf
